# Supplementary material for: Synthesis, Spectroscopic Characterization, Structural Analysis, and Evaluation of Anti-Tumor, Antimicrobial, and Antibiofilm Activities of Halogenoaminopyrazoles Derivatives
Source: Antibiotics (Basel). 2024 Nov 22;13(12):1119. doi: 10.3390/antibiotics13121119 (PMC11672400; doi:10.3390/antibiotics13121119)
Supplement: Supplementary file 1 [file antibiotics-13-01119-s001.zip]

Archive with 1 entries (1 files):
- antibiotics-3269316-supplementary.pdf
